# Supplementary material for: Blood Culture Contamination Creep Independent of COVID-19 Pandemics: An Interrupted Time-Series Analysis
Source: Antibiotics (Basel). 2025 May 22;14(6):533. doi: 10.3390/antibiotics14060533 (PMC12189594; doi:10.3390/antibiotics14060533)
Supplement: Supplementary file 1 [file antibiotics-14-00533-s001.zip]

Archive with 1 entries (1 files):
- antibiotics-3632368-supplementary.pdf
